# Supplementary material for: Non-HLA Autoantibodies Against Angiotensin II Receptor 1 (AT1R) and Endothelin A Receptor (ETAR) in Pediatric Kidney Transplantation
Source: Int J Mol Sci. 2024 Nov 3;25(21):11817. doi: 10.3390/ijms252111817 (PMC11545982; doi:10.3390/ijms252111817)
Supplement: Supplementary file 1 [file ijms-25-11817-s001.zip]

Archive with 1 entries (1 files):
- ijms-3262762-supplementary.pdf
